# Supplementary material for: Cvill6 and Cvill7: Potent and Selective Peptide Blockers of Kv1.2 Ion Channel Isolated from Mexican Scorpion Centruroides villegasi
Source: Toxins (Basel). 2025 Jun 4;17(6):279. doi: 10.3390/toxins17060279 (PMC12197678; doi:10.3390/toxins17060279)
Supplement: Supplementary file 1 [file toxins-17-00279-s001.zip]

Archive with 1 entries (1 files):
- toxins-3611120-supplementary.pdf
